# Supplementary material for: Molecular and virulence characterization of highly prevalent Streptococcus agalactiae circulated in bovine dairy herds
Source: Vet Res. 2017 Oct 16;48:65. doi: 10.1186/s13567-017-0461-2 (PMC5644065; doi:10.1186/s13567-017-0461-2)
Supplement: Supplementary file 1 — Additional file 1. S. agalactiae strains used in this study. [file 13567_2017_461_MOESM1_ESM.xls]

## Sheet: Additional file 1
	Additional file 1 S. agalactiae strains used in this study.
	Strain	Accession NO. in GenBank	Biological source	Type of mastitis	Farm code	Geographic source	Date of isolation	adhP	pheS	atr	glnA	sdhA	glcK	tkt	MLST	Capsular genotype	PI-1	PI-2a	PI-2b	Lactose operon	scpB	lmb	cylE	hylB	gapC	cspA	dltA	fbsA	fbsB	bibA
	LAYA1205	MF037707	Bovine	Clinical	LA-YA-A	Liuan, Anhui Province	2012	13	1	1	13	1	1	5	67	II	－	－	＋	＋	－	－	＋	＋	＋	＋	＋	＋	＋	＋
	LAYA1212	MF037708	Bovine	Subclinical	LA-YA-A	Liuan, Anhui Province	2012	13	1	1	13	1	1	5	67	II	－	－	＋	＋	－	－	＋	＋	＋	＋	＋	＋	＋	＋
	LAYA1213	MF037709	Bovine	Subclinical	LA-YA-A	Liuan, Anhui Province	2012	13	1	1	13	1	1	5	67	II	－	－	＋	＋	－	－	＋	＋	＋	＋	＋	＋	＋	＋
	LAYA1215	MF037710	Bovine	Subclinical	LA-YA-A	Liuan, Anhui Province	2012	13	1	1	13	1	1	5	67	II	－	－	＋	＋	－	－	＋	＋	＋	＋	＋	＋	＋	＋
	LAYA1218	MF037711	Bovine	Subclinical	LA-YA-A	Liuan, Anhui Province	2012	13	1	1	13	1	1	5	67	II	－	－	＋	＋	－	－	＋	＋	＋	＋	＋	＋	＋	＋
	LAYA1221	MF037712	Bovine	Subclinical	LA-YA-A	Liuan, Anhui Province	2012	13	1	1	13	1	1	5	67	II	－	－	＋	＋	－	－	＋	＋	＋	＋	＋	＋	＋	＋
	HZXS1402	MF037713	Bovine	Subclinical	HZ-XS-A	Hangzhou, Zhejiang Province	2014	13	1	1	13	1	1	5	67	Ia	－	－	＋	＋	－	－	＋	＋	＋	＋	＋	＋	＋	＋
	HZXS1406	MF037714	Bovine	Subclinical	HZ-XS-A	Hangzhou, Zhejiang Province	2014	13	1	1	13	1	1	5	67	Ia	－	－	＋	＋	－	－	＋	＋	＋	＋	＋	＋	＋	＋
	HZXS1407	MF037715	Bovine	Subclinical	HZ-XS-A	Hangzhou, Zhejiang Province	2014	13	1	1	13	1	1	5	67	Ia	－	－	＋	＋	－	－	＋	＋	＋	＋	＋	＋	＋	＋
	HZXS1422	MF037716	Bovine	Subclinical	HZ-XS-A	Hangzhou, Zhejiang Province	2014	13	1	1	13	1	1	5	67	Ia	－	－	＋	＋	－	－	＋	＋	＋	＋	＋	＋	＋	＋
	HZXS1428	MF037717	Bovine	Clinical	HZ-XS-A	Hangzhou, Zhejiang Province	2014	13	1	1	13	1	1	5	67	Ia	－	－	＋	＋	－	－	＋	＋	＋	＋	＋	＋	＋	＋
	HZXS1431	MF037718	Bovine	Subclinical	HZ-XS-A	Hangzhou, Zhejiang Province	2014	13	1	1	13	1	1	5	67	Ia	－	－	＋	＋	－	－	＋	＋	＋	＋	＋	＋	＋	＋
	YZHJ1501	MF037719	Bovine	Subclinical	YZ-HJ-A	Yangzhou, Jiangsu Province	2015	13	1	1	13	1	1	5	67	II	－	－	＋	＋	－	－	＋	＋	＋	＋	＋	＋	＋	＋
	YZHJ1503	MF037720	Bovine	Subclinical	YZ-HJ-A	Yangzhou, Jiangsu Province	2015	13	1	1	13	1	1	5	67	II	－	－	＋	＋	－	－	＋	＋	＋	＋	＋	＋	＋	＋
	YZHJ1504	MF037721	Bovine	Subclinical	YZ-HJ-A	Yangzhou, Jiangsu Province	2015	13	1	1	13	1	1	5	67	II	－	－	＋	＋	－	－	＋	＋	＋	＋	＋	＋	＋	＋
	YZHJ1508	MF037722	Bovine	Subclinical	YZ-HJ-A	Yangzhou, Jiangsu Province	2015	13	1	1	13	1	1	5	67	II	－	－	＋	＋	－	－	＋	＋	＋	＋	＋	＋	＋	＋
	YZHJ1511	MF037723	Bovine	Subclinical	YZ-HJ-A	Yangzhou, Jiangsu Province	2015	13	1	1	13	1	1	5	67	II	－	－	＋	＋	－	－	＋	＋	＋	＋	＋	＋	＋	＋
	YZHJ1516	MF037724	Bovine	Subclinical	YZ-HJ-A	Yangzhou, Jiangsu Province	2015	13	1	1	13	1	1	5	67	II	－	－	＋	＋	－	－	＋	＋	＋	＋	＋	＋	＋	＋
	YZGLA1609	MF037725	Bovine	Subclinical	YZ-GL-A	Yangzhou, Jiangsu Province	2016	13	1	1	13	1	1	5	67	II	－	－	＋	＋	－	－	＋	＋	＋	＋	＋	＋	＋	＋
	YZGLA1611	MF037726	Bovine	Subclinical	YZ-GL-A	Yangzhou, Jiangsu Province	2016	13	1	1	13	1	1	5	67	II	－	－	＋	＋	－	－	＋	＋	＋	＋	＋	＋	＋	＋
	YZGLA1617	MF037727	Bovine	Subclinical	YZ-GL-A	Yangzhou, Jiangsu Province	2016	13	1	1	13	1	1	5	67	II	－	－	＋	＋	－	－	＋	＋	＋	＋	＋	＋	＋	＋
	YZGLA1619	MF037728	Bovine	Clinical	YZ-GL-A	Yangzhou, Jiangsu Province	2016	13	1	1	13	1	1	5	67	II	－	－	＋	＋	－	－	＋	＋	＋	＋	＋	＋	＋	＋
	YZGLA1621	MF037729	Bovine	Subclinical	YZ-GL-A	Yangzhou, Jiangsu Province	2016	13	1	1	13	1	1	5	67	II	－	－	＋	＋	－	－	＋	＋	＋	＋	＋	＋	＋	＋
	YZGLA1626	MF037730	Bovine	Clinical	YZ-GL-A	Yangzhou, Jiangsu Province	2016	13	1	1	13	1	1	5	67	II	－	－	＋	＋	－	－	＋	＋	＋	＋	＋	＋	＋	＋
	YZGLB1603	MF037731	Bovine	Subclinical	YZ-GL-B	Yangzhou, Jiangsu Province	2016	13	1	1	13	1	1	5	67	II	－	－	＋	＋	－	－	＋	＋	＋	＋	＋	＋	＋	＋
	YZGLB1609	MF037732	Bovine	Subclinical	YZ-GL-B	Yangzhou, Jiangsu Province	2016	13	1	1	13	1	1	5	67	II	－	－	＋	＋	－	－	＋	＋	＋	＋	＋	＋	＋	＋
	YZGLB1611	MF037733	Bovine	Subclinical	YZ-GL-B	Yangzhou, Jiangsu Province	2016	13	1	1	13	1	1	5	67	II	－	－	＋	＋	－	－	＋	＋	＋	＋	＋	＋	＋	＋
	YZGLB1612	MF037734	Bovine	Subclinical	YZ-GL-B	Yangzhou, Jiangsu Province	2016	13	1	1	13	1	1	5	67	II	－	－	＋	＋	－	－	＋	＋	＋	＋	＋	＋	＋	＋
	YZGLB1617	MF037735	Bovine	Subclinical	YZ-GL-B	Yangzhou, Jiangsu Province	2016	13	1	1	13	1	1	5	67	II	－	－	＋	＋	－	－	＋	＋	＋	＋	＋	＋	＋	＋
	YZGLB1620	MF037736	Bovine	Subclinical	YZ-GL-B	Yangzhou, Jiangsu Province	2016	13	1	1	13	1	1	5	67	II	－	－	＋	＋	－	－	＋	＋	＋	＋	＋	＋	＋	＋
	SHFX1101	MF037737	Bovine	Subclinical	SH-FX-A	Shanghai	2011	16	1	9	6	9	2	2	103	Ia	－	－	＋	＋	－	－	＋	＋	＋	＋	＋	＋	＋	＋
	SHFX1102	MF037738	Bovine	Subclinical	SH-FX-A	Shanghai	2011	16	1	6	2	9	9	2	103	Ia	－	－	＋	＋	－	－	＋	＋	＋	＋	＋	＋	＋	＋
	SHFX1103	MF037739	Bovine	Subclinical	SH-FX-A	Shanghai	2011	16	1	6	2	9	9	2	103	Ia	－	－	＋	＋	－	－	＋	＋	＋	＋	＋	＋	＋	＋
	SHFX1106	MF037740	Bovine	Clinical	SH-FX-A	Shanghai	2011	16	1	6	2	9	9	2	103	Ia	－	－	＋	＋	－	－	＋	＋	＋	＋	＋	＋	＋	＋
	SHFX1111	MF037741	Bovine	Subclinical	SH-FX-A	Shanghai	2011	16	1	6	2	9	9	2	103	Ia	－	－	＋	＋	－	－	＋	＋	＋	＋	＋	＋	＋	＋
	SHFX1117	MF037742	Bovine	Subclinical	SH-FX-A	Shanghai	2011	16	1	6	2	9	9	2	103	Ia	－	－	＋	＋	－	－	＋	＋	＋	＋	＋	＋	＋	＋
	CZFY1207	MF037743	Bovine	Subclinical	CZ-FY-A	Chuzhou, Anhui Province	2012	16	1	6	2	9	9	2	103	Ia	－	－	＋	＋	－	－	＋	＋	＋	＋	＋	＋	＋	＋
	CZFY1209	MF037744	Bovine	Clinical	CZ-FY-A	Chuzhou, Anhui Province	2012	16	1	6	2	9	9	2	103	Ia	－	－	＋	＋	－	－	＋	＋	＋	＋	＋	＋	＋	＋
	CZFY1211	MF037745	Bovine	Subclinical	CZ-FY-A	Chuzhou, Anhui Province	2012	16	1	6	2	9	9	2	103	Ia	－	－	＋	＋	－	－	＋	＋	＋	＋	＋	＋	＋	＋
	CZFY1214	MF037746	Bovine	Subclinical	CZ-FY-A	Chuzhou, Anhui Province	2012	16	1	6	2	9	9	2	103	Ia	－	－	＋	＋	－	－	＋	＋	＋	＋	＋	＋	＋	＋
	CZFY1227	MF037747	Bovine	Subclinical	CZ-FY-A	Chuzhou, Anhui Province	2012	16	1	6	2	9	9	2	103	Ia	－	－	＋	＋	－	－	＋	＋	＋	＋	＋	＋	＋	＋
	CZFY1231	MF037748	Bovine	Subclinical	CZ-FY-A	Chuzhou, Anhui Province	2012	16	1	6	2	9	9	2	103	Ia	－	－	＋	＋	－	－	＋	＋	＋	＋	＋	＋	＋	＋
	HZJG1201	MF037749	Bovine	Subclinical	HZ-JG-A	Hangzhou, Zhejiang Province	2012	16	1	6	2	9	9	2	103	Ia	－	－	＋	＋	－	－	＋	＋	＋	＋	＋	＋	＋	＋
	HZJG1211	MF037750	Bovine	Subclinical	HZ-JG-A	Hangzhou, Zhejiang Province	2012	16	1	6	2	9	9	2	103	Ia	－	－	＋	＋	－	－	＋	＋	＋	＋	＋	＋	＋	＋
	HZJG1216	MF037751	Bovine	Subclinical	HZ-JG-A	Hangzhou, Zhejiang Province	2012	16	1	6	2	9	9	2	103	Ia	－	－	＋	＋	－	－	＋	＋	＋	＋	＋	＋	＋	＋
	HZJG1217	MF037752	Bovine	Subclinical	HZ-JG-A	Hangzhou, Zhejiang Province	2012	16	1	6	2	9	9	2	103	Ia	－	－	＋	＋	－	－	＋	＋	＋	＋	＋	＋	＋	＋
	HZJG1228	MF037753	Bovine	Subclinical	HZ-JG-A	Hangzhou, Zhejiang Province	2012	16	1	6	2	9	9	2	103	Ia	－	－	＋	＋	－	－	＋	＋	＋	＋	＋	＋	＋	＋
	HZJG1236	MF037754	Bovine	Subclinical	HZ-JG-A	Hangzhou, Zhejiang Province	2012	16	1	6	2	9	9	2	103	Ia	－	－	＋	＋	－	－	＋	＋	＋	＋	＋	＋	＋	＋
	NJPK1403	MF037755	Bovine	Clinical	NJ-PK-A	Nanjing, Jiangsu Province	2014	16	1	6	2	9	9	2	103	Ia	－	－	＋	＋	－	－	＋	＋	＋	＋	＋	＋	＋	＋
	NJPK1406	MF037756	Bovine	Clinical	NJ-PK-A	Nanjing, Jiangsu Province	2014	16	1	6	2	9	9	2	103	Ia	－	－	＋	＋	－	－	＋	＋	＋	＋	＋	＋	＋	＋
	NJPK1407	MF037757	Bovine	Subclinical	NJ-PK-A	Nanjing, Jiangsu Province	2014	16	1	6	2	9	9	2	103	Ia	－	－	＋	＋	－	－	＋	＋	＋	＋	＋	＋	＋	＋
	NJPK1410	MF037758	Bovine	Subclinical	NJ-PK-A	Nanjing, Jiangsu Province	2014	16	1	6	2	9	9	2	103	Ia	－	－	＋	＋	－	－	＋	＋	＋	＋	＋	＋	＋	＋
	NJPK1419	MF037759	Bovine	Subclinical	NJ-PK-A	Nanjing, Jiangsu Province	2014	16	1	6	2	9	9	2	103	Ia	－	－	＋	＋	－	－	＋	＋	＋	＋	＋	＋	＋	＋
	NJPK1431	MF037760	Bovine	Subclinical	NJ-PK-A	Nanjing, Jiangsu Province	2014	16	1	6	2	9	9	2	103	Ia	－	－	＋	＋	－	－	＋	＋	＋	＋	＋	＋	＋	＋
	NJJNA1608	MF037761	Bovine	Subclinical	NJ-JN-A	Nanjing, Jiangsu Province	2016	16	1	6	2	9	9	2	103	Ia	－	－	＋	＋	－	－	＋	＋	＋	＋	＋	＋	＋	＋
	NJJNA1612	MF037762	Bovine	Subclinical	NJ-JN-A	Nanjing, Jiangsu Province	2016	16	1	6	2	9	9	2	103	Ia	－	－	＋	＋	－	－	＋	＋	＋	＋	＋	＋	＋	＋
	NJJNA1613	MF037763	Bovine	Subclinical	NJ-JN-A	Nanjing, Jiangsu Province	2016	16	1	6	2	9	9	2	103	Ia	－	－	＋	＋	－	－	＋	＋	＋	＋	＋	＋	＋	＋
	NJJNA1619	MF037764	Bovine	Subclinical	NJ-JN-A	Nanjing, Jiangsu Province	2016	16	1	6	2	9	9	2	103	Ia	－	－	＋	＋	－	－	＋	＋	＋	＋	＋	＋	＋	＋
	NJJNA1620	MF037765	Bovine	Subclinical	NJ-JN-A	Nanjing, Jiangsu Province	2016	16	1	6	2	9	9	2	103	Ia	－	－	＋	＋	－	－	＋	＋	＋	＋	＋	＋	＋	＋
	NJJNA1632	MF037766	Bovine	Subclinical	NJ-JN-A	Nanjing, Jiangsu Province	2016	16	1	6	2	9	9	2	103	Ia	－	－	＋	＋	－	－	＋	＋	＋	＋	＋	＋	＋	＋
	HAQH1309	MF037767	Bovine	Subclinical	HA-QH-A	Huaian, Jiangsu Province	2013	16	1	6	2	51	9	2	568	Ia	－	－	＋	＋	－	－	＋	＋	＋	＋	＋	＋	＋	＋
	HAQH1312	MF037768	Bovine	Clinical	HA-QH-A	Huaian, Jiangsu Province	2013	16	1	6	2	51	9	2	568	Ia	－	－	＋	＋	－	－	＋	＋	＋	＋	＋	＋	＋	＋
	HAQH1321	MF037769	Bovine	Subclinical	HA-QH-A	Huaian, Jiangsu Province	2013	16	1	6	2	51	9	2	568	Ia	－	－	＋	＋	－	－	＋	＋	＋	＋	＋	＋	＋	＋
	HAQH1324	MF037770	Bovine	Subclinical	HA-QH-A	Huaian, Jiangsu Province	2013	16	1	6	2	51	9	2	568	Ia	－	－	＋	＋	－	－	＋	＋	＋	＋	＋	＋	＋	＋
	HAQH1335	MF037771	Bovine	Subclinical	HA-QH-A	Huaian, Jiangsu Province	2013	16	1	6	2	51	9	2	568	Ia	－	－	＋	＋	－	－	＋	＋	＋	＋	＋	＋	＋	＋
	HAQH1336	MF037772	Bovine	Clinical	HA-QH-A	Huaian, Jiangsu Province	2013	16	1	6	2	51	9	2	568	Ia	－	－	＋	＋	－	－	＋	＋	＋	＋	＋	＋	＋	＋
	HAHY1314	MF037773	Bovine	Subclinical	HA-HY-A	Huaian, Jiangsu Province	2013	16	1	6	2	51	9	2	568	Ia	－	－	＋	＋	－	－	＋	＋	＋	＋	＋	＋	＋	＋
	HAHY1315	MF037774	Bovine	Subclinical	HA-HY-A	Huaian, Jiangsu Province	2013	16	1	6	2	51	9	2	568	Ia	－	－	＋	＋	－	－	＋	＋	＋	＋	＋	＋	＋	＋
	HAHY1322	MF037775	Bovine	Subclinical	HA-HY-A	Huaian, Jiangsu Province	2013	16	1	6	2	51	9	2	568	Ia	－	－	＋	＋	－	－	＋	＋	＋	＋	＋	＋	＋	＋
	HAHY1332	MF037776	Bovine	Subclinical	HA-HY-A	Huaian, Jiangsu Province	2013	16	1	6	2	51	9	2	568	Ia	－	－	＋	＋	－	－	＋	＋	＋	＋	＋	＋	＋	＋
	HAHY1334	MF037777	Bovine	Subclinical	HA-HY-A	Huaian, Jiangsu Province	2013	16	1	6	2	51	9	2	568	Ia	－	－	＋	＋	－	－	＋	＋	＋	＋	＋	＋	＋	＋
	HAHY1335	MF037778	Bovine	Subclinical	HA-HY-A	Huaian, Jiangsu Province	2013	16	1	6	2	51	9	2	568	Ia	－	－	＋	＋	－	－	＋	＋	＋	＋	＋	＋	＋	＋
	NJJNB1601	MF037779	Bovine	Subclinical	NJ-JN-B	Nanjing, Jiangsu Province	2016	16	1	6	2	51	9	2	568	Ia	－	－	＋	＋	－	－	＋	＋	＋	＋	＋	＋	＋	＋
	NJJNB1602	MF037780	Bovine	Subclinical	NJ-JN-B	Nanjing, Jiangsu Province	2016	16	1	6	2	51	9	2	568	Ia	－	－	＋	＋	－	－	＋	＋	＋	＋	＋	＋	＋	＋
	NJJNB1606	MF037781	Bovine	Subclinical	NJ-JN-B	Nanjing, Jiangsu Province	2016	16	1	6	2	51	9	2	568	Ia	－	－	＋	＋	－	－	＋	＋	＋	＋	＋	＋	＋	＋
	NJJNB1608	MF037782	Bovine	Subclinical	NJ-JN-B	Nanjing, Jiangsu Province	2016	16	1	6	2	51	9	2	568	Ia	－	－	＋	＋	－	－	＋	＋	＋	＋	＋	＋	＋	＋
	NJJNB1612	MF037783	Bovine	Clinical	NJ-JN-B	Nanjing, Jiangsu Province	2016	16	1	6	2	51	9	2	568	Ia	－	－	＋	＋	－	－	＋	＋	＋	＋	＋	＋	＋	＋
	NJJNB1619	MF037784	Bovine	Subclinical	NJ-JN-B	Nanjing, Jiangsu Province	2016	16	1	6	2	51	9	2	568	Ia	－	－	＋	＋	－	－	＋	＋	＋	＋	＋	＋	＋	＋
	ZJRZ1603	MF037785	Bovine	Subclinical	ZJ-RZ-A	Zhenjiang, Jiangsu Province	2016	16	1	6	2	51	9	2	568	Ia	－	－	＋	＋	－	－	＋	＋	＋	＋	＋	＋	＋	＋
	ZJRZ1604	MF037786	Bovine	Subclinical	ZJ-RZ-A	Zhenjiang, Jiangsu Province	2016	16	1	6	2	51	9	2	568	Ia	－	－	＋	＋	－	－	＋	＋	＋	＋	＋	＋	＋	＋
	ZJRZ1606	MF037787	Bovine	Subclinical	ZJ-RZ-A	Zhenjiang, Jiangsu Province	2016	16	1	6	2	51	9	2	568	Ia	－	－	＋	＋	－	－	＋	＋	＋	＋	＋	＋	＋	＋
	ZJRZ1619	MF037788	Bovine	Subclinical	ZJ-RZ-A	Zhenjiang, Jiangsu Province	2016	16	1	6	2	51	9	2	568	Ia	－	－	＋	＋	－	－	＋	＋	＋	＋	＋	＋	＋	＋
	ZJRZ1620	MF037789	Bovine	Subclinical	ZJ-RZ-A	Zhenjiang, Jiangsu Province	2016	16	1	6	2	51	9	2	568	Ia	－	－	＋	＋	－	－	＋	＋	＋	＋	＋	＋	＋	＋
	ZJRZ1623	MF037790	Bovine	Subclinical	ZJ-RZ-A	Zhenjiang, Jiangsu Province	2016	16	1	6	2	51	9	2	568	Ia	－	－	＋	＋	－	－	＋	＋	＋	＋	＋	＋	＋	＋
	BJ1207	MF037791	Human	Not applicable	Not applicable	Beijing	2012	2	1	1	2	1	1	1	17	III	＋	－	＋	－	＋	＋	＋	＋	＋	＋	＋	＋	＋	＋
	BJ1208	MF113256	Human	Not applicable	Not applicable	Beijing	2012	2	1	1	2	1	1	1	17	III	＋	－	＋	－	＋	＋	＋	＋	＋	＋	＋	＋	＋	＋
	BJ1402	MF037792	Human	Not applicable	Not applicable	Beijing	2014	1	1	3	2	2	2	2	19	II	＋	－	－	－	＋	＋	＋	＋	＋	＋	＋	＋	＋	＋
	BJ1411	MF113257	Human	Not applicable	Not applicable	Beijing	2014	1	1	3	2	2	2	2	19	II	＋	－	－	－	＋	＋	＋	＋	＋	＋	＋	＋	＋	＋
	NZY014	MF037793	Human	Not applicable	Not applicable	Nanjing, Jiangsu Province	2014	5	4	6	3	2	1	3	23	Ia	－	＋	－	－	＋	＋	＋	＋	＋	＋	＋	＋	＋	＋
	NYD001	MF113258	Human	Not applicable	Not applicable	Nanjing, Jiangsu Province	Missing	5	4	6	3	2	1	3	23	III	＋	＋	－	－	＋	＋	＋	＋	＋	＋	＋	＋	＋	＋
	NYD007	MF113259	Human	Not applicable	Not applicable	Nanjing, Jiangsu Province	Missing	5	4	6	3	2	1	3	23	III	＋	＋	－	－	＋	＋	＋	＋	＋	＋	＋	＋	＋	＋
	NYD03	MF037794	Human	Not applicable	Not applicable	Nanjing, Jiangsu Province	Missing	5	4	6	3	2	1	3	23	III	＋	＋	－	－	＋	＋	＋	＋	＋	＋	＋	＋	＋	＋
	ATCCBAA-611	NC_004116	Human	Not applicable	Not applicable	Missing	Missing	1	1	3	2	2	2	9	110	V	＋	－	－	－	＋	＋	＋	＋	＋	＋	＋	＋	＋	＋
	ATCC13813	NZ_GL636070	Human	Not applicable	Not applicable	Missing	Missing	13	1	1	13	1	2	1	337	II	－	－	＋	＋	－	－	－	＋	＋	＋	＋	＋	＋	＋
	GD201008-001	NC_018646	Fish	Not applicable	Not applicable	Guangdong Province	2010	10	1	2	1	3	2	2	7	Ia	－	－	＋	－	－	－	＋	＋	＋	＋	＋	＋	＋	＋
	GD1201	MF113260	Fish	Not applicable	Not applicable	Guangdong Province	2012	10	1	2	1	3	2	2	7	Ia	－	－	＋	－	－	－	＋	＋	＋	＋	＋	＋	＋	＋
	GD1208	MF037795	Fish	Not applicable	Not applicable	Guangdong Province	2012	10	1	2	1	3	2	2	7	Ia	－	－	＋	－	－	－	＋	＋	＋	＋	＋	＋	＋	＋
	GD1212	MF113261	Fish	Not applicable	Not applicable	Guangdong Province	2012	10	1	2	1	3	2	2	7	Ia	－	－	＋	－	－	－	＋	＋	＋	＋	＋	＋	＋	＋
	GD1221	MF113262	Fish	Not applicable	Not applicable	Guangdong Province	2012	10	1	2	1	3	2	2	7	Ia	－	－	＋	－	－	－	＋	＋	＋	＋	＋	＋	＋	＋
	GXN1402	MF113263	Fish	Not applicable	Not applicable	Guangxi Province	2014	10	1	2	1	3	2	2	7	Ia	－	－	＋	－	－	－	＋	＋	＋	＋	＋	＋	＋	＋
	GXN1411	MF037796	Fish	Not applicable	Not applicable	Guangxi Province	2014	10	1	2	1	3	2	2	7	Ia	－	－	＋	－	－	－	＋	＋	＋	＋	＋	＋	＋	＋
	GXN1412	MF037797	Fish	Not applicable	Not applicable	Guangxi Province	2014	10	1	2	1	3	2	2	7	Ia	－	－	＋	－	－	－	＋	＋	＋	＋	＋	＋	＋	＋
	GXN1417	MF113264	Fish	Not applicable	Not applicable	Guangxi Province	2014	10	1	2	1	3	2	2	7	Ia	－	－	＋	－	－	－	＋	＋	＋	＋	＋	＋	＋	＋
	HN1503	MF113265	Fish	Not applicable	Not applicable	Hainan Province	2015	10	1	2	1	3	2	2	7	Ia	－	－	＋	－	－	－	＋	＋	＋	＋	＋	＋	＋	＋
	HN1506	MF037798	Fish	Not applicable	Not applicable	Hainan Province	2015	10	1	2	1	3	2	2	7	Ia	－	－	＋	－	－	－	＋	＋	＋	＋	＋	＋	＋	＋
	HN1507	MF037799	Fish	Not applicable	Not applicable	Hainan Province	2015	10	1	2	1	3	2	2	7	Ia	－	－	＋	－	－	－	＋	＋	＋	＋	＋	＋	＋	＋
	HN1517	MF113266	Fish	Not applicable	Not applicable	Hainan Province	2015	10	1	2	1	3	2	2	7	Ia	－	－	＋	－	－	－	＋	＋	＋	＋	＋	＋	＋	＋
	HA016	MF037800	Pond warter	Not applicable	Not applicable	Nantong, Jiangsu Province	2016	16	1	6	2	2	9	2	58	III	＋	＋	－	＋	＋	－	＋	＋	＋	＋	＋	＋	＋	＋
	XMF08	MF037801	Pond warter	Not applicable	Not applicable	Zhenjiang, Jiangsu Province	2016	16	1	2	2	9	1	2	226	Ib	＋	－	－	－	＋	－	＋	＋	＋	＋	＋	＋	＋	＋
	XMF12	MF113267	Pond warter	Not applicable	Not applicable	Zhenjiang, Jiangsu Province	2016	16	1	2	2	9	1	2	226	Ib	＋	－	－	－	＋	－	＋	＋	＋	＋	＋	＋	＋	＋
	XL011	MF037802	Pond sediment	Not applicable	Not applicable	Nantong, Jiangsu Province	2016	13	3	65	3	1	1	1	592	Ia	＋	＋	－	－	－	＋	＋	＋	＋	＋	＋	＋	＋	＋
	PK1601	MF037803	Pond sediment	Not applicable	Not applicable	Nanjing, Jiangsu Province	2016	16	15	2	2	5	9	2	1090	Ia	－	－	＋	－	－	－	＋	＋	＋	＋	＋	＋	＋	＋
	QX1501	MF037804	Soil	Not applicable	Not applicable	Nanjing, Jiangsu Province	2015	1	15	6	2	5	9	2	1091	Ib	＋	＋	－	＋	＋	＋	＋	＋	＋	＋	＋	＋	＋	＋
	QX1503	MF113268	Soil	Not applicable	Not applicable	Nanjing, Jiangsu Province	2015	1	15	6	2	5	9	2	1091	Ib	＋	＋	－	＋	＋	＋	＋	＋	＋	＋	＋	＋	＋	＋
	CZ010	MF113269	Soil	Not applicable	Not applicable	Nanjing, Jiangsu Province	2015	13	1	1	2	2	2	9	1092	II	－	－	＋	－	－	＋	＋	＋	＋	＋	＋	＋	＋	＋
	CZ022	MF037805	Soil	Not applicable	Not applicable	Nanjing, Jiangsu Province	2015	13	1	1	2	2	2	9	1092	II	－	－	＋	－	－	＋	＋	＋	＋	＋	＋	＋	＋	＋
