# Supplementary material for: Molecular and virulence characterization of highly prevalent Streptococcus agalactiae circulated in bovine dairy herds
Source: Vet Res. 2017 Oct 16;48:65. doi: 10.1186/s13567-017-0461-2 (PMC5644065; doi:10.1186/s13567-017-0461-2)
Supplement: Supplementary file 3 — Additional file 3. eBURST analysis of 1148 STs deposited in S. agalactiae MLST database. [file 13567_2017_461_MOESM3_ESM.xlsx]

## Sheet: Additional file 3
	Additional file 3 eBURST analysis of 1148 STs deposited in S. agalactiae MLST database
	No. isolates = 1148 | No. STs = 1148 | No. re-samplings for bootstrapping = 1000
	No. loci per isolate = 7 | No. identical loci for group def = 6 | No. groups = 10
	Group 1: No. Isolates = 863 | No. STs = 863 | Predicted Founder = 1
								ST Bootstrap
	ST	FREQ	SLV	DLV	TLV	SAT	Average Distance	Group	Subgroup
	1	1	152	61	129	520	3.62	0.98	1
	19	1	127	58	109	568	3.98	0.35	1
	17	1	120	34	40	668	4.5	0.19	1
	12	1	65	69	45	683	4.52	0.02	1
	780	1	58	124	84	596	3.92	0.01	0.26
	238	1	58	119	83	602	3.94	0	0.25
	693	1	58	116	72	616	3.97	0	0.26
	349	1	58	116	72	616	3.97	0	0.25
	411	1	58	116	71	617	3.97	0	0.23
	619	1	58	116	70	618	3.97	0	0.24
	796	1	58	116	70	618	3.97	0	0.24
	1022	1	58	116	70	618	3.97	0	0.25
	886	1	57	119	74	612	3.84	0	0
	425	1	57	118	77	610	3.88	0	0
	1096	1	57	118	69	618	3.97	0	0
	153	1	57	117	72	616	3.97	0	0
	235	1	57	117	72	616	3.97	0	0.01
	847	1	57	117	72	616	3.97	0	0
	694	1	57	117	71	617	3.97	0	0.01
	657	1	57	117	71	617	3.97	0	0.01
	993	1	57	117	71	617	3.97	0	0
	173	1	57	117	71	617	3.97	0	0
	602	1	57	117	71	617	3.97	0	0
	1062	1	57	117	71	617	3.97	0	0
	321	1	57	117	70	618	3.97	0	0.01
	648	1	57	117	70	618	3.97	0	0
	999	1	57	117	70	618	3.97	0	0
	996	1	57	117	70	618	3.97	0	0
	634	1	57	117	70	618	3.97	0	0
	981	1	57	117	70	618	3.97	0	0
	980	1	57	117	70	618	3.97	0	0
	183	1	57	117	70	618	3.97	0	0
	600	1	57	117	70	618	3.97	0	0
	151	1	57	117	70	618	3.97	0	0
	1138	1	57	117	70	618	3.97	0	0
	1130	1	57	117	70	618	3.97	0	0
	913	1	57	117	70	618	3.97	0	0
	1127	1	57	117	70	618	3.97	0	0
	1126	1	57	117	70	618	3.97	0	0.01
	462	1	57	117	70	618	3.97	0	0
	1109	1	57	117	70	618	3.97	0	0
	1107	1	57	117	70	618	3.97	0	0
	1105	1	57	117	70	618	3.97	0	0
	277	1	57	117	70	618	3.97	0	0
	228	1	57	117	70	618	3.97	0	0
	894	1	57	117	70	618	3.97	0	0
	531	1	57	117	70	618	3.97	0	0
	530	1	57	117	70	618	3.97	0	0
	878	1	57	117	70	618	3.97	0	0
	877	1	57	117	70	618	3.97	0	0
	1080	1	57	117	70	618	3.97	0	0
	507	1	57	117	70	618	3.97	0	0
	849	1	57	117	70	618	3.97	0	0
	848	1	57	117	70	618	3.97	0	0
	1040	1	57	117	70	618	3.97	0	0
	394	1	57	117	70	618	3.97	0	0
	1038	1	57	117	70	618	3.97	0	0
	815	1	57	117	70	618	3.97	0	0
	1017	1	57	117	70	618	3.97	0	0
	367	1	57	117	70	618	3.97	0	0
	1000	1	57	117	70	618	3.97	0	0
	10	1	56	76	47	683	4.53	0	1
	2	1	55	199	182	426	3.58	0	1
	8	1	52	78	42	690	4.55	0	1
	22	1	40	7	86	729	5.63	0	1
	254	1	39	97	79	647	4.29	0	0.24
	121	1	39	96	73	654	4.34	0	0.25
	107	1	39	96	73	654	4.34	0	0.24
	587	1	39	96	73	654	4.34	0	0.25
	181	1	38	98	73	653	4.34	0	0.05
	233	1	38	98	73	653	4.34	0	0.04
	997	1	38	97	75	652	4.34	0	0.05
	994	1	38	97	75	652	4.34	0	0.05
	154	1	38	97	75	652	4.34	0	0.06
	685	1	38	97	74	653	4.34	0	0.05
	677	1	38	97	74	653	4.34	0	0.05
	601	1	38	97	74	653	4.34	0	0.04
	816	1	38	97	74	653	4.34	0	0.05
	982	1	38	97	73	654	4.34	0	0.06
	152	1	38	97	73	654	4.34	0	0.04
	1122	1	38	97	73	654	4.34	0	0.04
	1111	1	38	97	73	654	4.34	0	0.05
	1108	1	38	97	73	654	4.34	0	0.06
	295	1	38	97	73	654	4.34	0	0.04
	294	1	38	97	73	654	4.34	0	0.05
	701	1	38	97	73	654	4.34	0	0.06
	232	1	38	97	73	654	4.34	0	0.05
	219	1	38	97	73	654	4.34	0	0.05
	218	1	38	97	73	654	4.34	0	0.05
	544	1	38	97	73	654	4.34	0	0.04
	510	1	38	97	73	654	4.34	0	0.05
	1085	1	38	97	73	654	4.34	0	0.05
	504	1	38	97	73	654	4.34	0	0.05
	87	1	38	97	73	654	4.34	0	0.05
	853	1	38	97	73	654	4.34	0	0.05
	851	1	38	97	73	654	4.34	0	0.05
	850	1	38	97	73	654	4.34	0	0.04
	1052	1	38	97	73	654	4.34	0	0.05
	1046	1	38	97	73	654	4.34	0	0.05
	1033	1	38	97	73	654	4.34	0	0.04
	382	1	38	97	73	654	4.34	0	0.04
	1025	1	38	97	73	654	4.34	0	0.04
	351	1	38	97	73	654	4.34	0	0.05
	28	1	32	135	115	580	4.28	0	1
	358	1	31	109	117	605	4.22	0	0.33
	138	1	30	119	123	590	4.06	0	0.37
	335	1	30	113	112	607	4.22	0	0.47
	9	1	30	96	45	691	4.58	0	0.11
	164	1	29	152	184	497	4.02	0	0.15
	64	1	29	134	73	626	4.55	0	0.96
	456	1	29	116	120	597	3.98	0	0.19
	31	1	29	107	53	673	4.82	0	0.89
	503	1	29	96	46	691	4.58	0	0.02
	139	1	28	177	195	462	3.65	0	0.7
	769	1	28	115	112	607	4.22	0	0.03
	400	1	28	98	45	691	4.58	0	0
	245	1	28	97	48	689	4.58	0	0
	659	1	28	97	46	691	4.58	0	0
	654	1	28	97	46	691	4.58	0	0
	652	1	28	97	46	691	4.58	0	0
	983	1	28	97	46	691	4.58	0	0
	134	1	28	97	46	691	4.58	0	0
	118	1	28	97	46	691	4.58	0	0
	113	1	28	97	46	691	4.58	0	0
	1110	1	28	97	46	691	4.58	0	0
	765	1	28	97	46	691	4.58	0	0
	752	1	28	97	46	691	4.58	0	0
	265	1	28	97	46	691	4.58	0	0
	548	1	28	97	46	691	4.58	0	0
	538	1	28	97	46	691	4.58	0	0
	527	1	28	97	46	691	4.58	0	0
	858	1	28	97	46	691	4.58	0	0
	855	1	28	97	46	691	4.58	0	0
	1044	1	28	97	46	691	4.58	0	0
	1032	1	28	97	46	691	4.58	0	0
	381	1	28	97	46	691	4.58	0	0
	373	1	28	97	46	691	4.58	0	0
	372	1	28	97	46	691	4.58	0	0
	158	1	27	119	118	598	4.19	0	0.01
	124	1	27	117	111	607	4.22	0	0
	123	1	27	116	113	606	4.22	0	0
	30	1	27	116	113	606	4.22	0	0
	324	1	27	116	112	607	4.22	0	0
	956	1	27	116	112	607	4.22	0	0.01
	955	1	27	116	112	607	4.22	0	0
	928	1	27	116	112	607	4.22	0	0
	921	1	27	116	112	607	4.22	0	0
	1136	1	27	116	112	607	4.22	0	0
	471	1	27	116	112	607	4.22	0	0
	408	1	27	116	112	607	4.22	0	0
	736	1	27	116	112	607	4.22	0	0
	286	1	27	116	112	607	4.22	0	0
	285	1	27	116	112	607	4.22	0	0
	595	1	27	116	112	607	4.22	0	0
	594	1	27	116	112	607	4.22	0	0
	99	1	27	116	112	607	4.22	0	0
	861	1	27	116	112	607	4.22	0	0
	1075	1	27	116	112	607	4.22	0	0
	395	1	27	116	112	607	4.22	0	0
	807	1	27	116	112	607	4.22	0	0
	459	1	27	24	138	673	4.42	0	1
	174	1	26	121	68	647	4.78	0	0.13
	109	1	26	110	53	673	4.83	0	0.25
	95	1	26	110	53	673	4.83	0	0.23
	197	1	25	214	194	429	3.87	0	0.49
	167	1	25	173	132	532	3.79	0	0.12
	887	1	25	116	68	653	4.28	0	0.42
	146	1	25	112	60	665	4.4	0	0.02
	148	1	25	111	53	673	4.83	0	0.04
	297	1	24	185	178	475	3.72	0	0.42
	156	1	24	178	138	522	3.58	0	0.02
	128	1	24	113	52	673	4.83	0	0
	550	1	24	113	52	673	4.83	0	0
	329	1	24	112	53	673	4.83	0	0
	965	1	24	112	53	673	4.83	0	0
	147	1	24	112	53	673	4.83	0	0
	142	1	24	112	53	673	4.83	0	0
	133	1	24	112	53	673	4.83	0	0
	469	1	24	112	53	673	4.83	0	0
	790	1	24	112	53	673	4.83	0	0
	784	1	24	112	53	673	4.83	0	0
	757	1	24	112	53	673	4.83	0	0
	584	1	24	112	53	673	4.83	0	0
	557	1	24	112	53	673	4.83	0	0
	515	1	24	112	53	673	4.83	0	0
	512	1	24	112	53	673	4.83	0	0
	1089	1	24	112	53	673	4.83	0	0
	828	1	24	112	53	673	4.83	0	0
	29	1	24	112	53	673	4.83	0	0
	1030	1	23	173	130	536	3.82	0	0.01
	667	1	23	172	131	536	3.82	0	0.01
	635	1	23	172	131	536	3.82	0	0.01
	954	1	23	172	131	536	3.82	0	0.01
	953	1	23	172	131	536	3.82	0	0.02
	952	1	23	172	131	536	3.82	0	0.02
	951	1	23	172	131	536	3.82	0	0.01
	938	1	23	172	131	536	3.82	0	0.01
	1140	1	23	172	131	536	3.82	0	0.01
	920	1	23	172	131	536	3.82	0	0.01
	911	1	23	172	131	536	3.82	0	0.01
	453	1	23	172	131	536	3.82	0	0.01
	778	1	23	172	131	536	3.82	0	0
	755	1	23	172	131	536	3.82	0	0.01
	263	1	23	172	131	536	3.82	0	0.01
	873	1	23	172	131	536	3.82	0	0.02
	814	1	23	172	131	536	3.82	0	0.02
	812	1	23	172	131	536	3.82	0	0.02
	346	1	23	172	131	536	3.82	0	0.01
	111	1	23	115	55	669	4.64	0	0.04
	455	1	23	115	55	669	4.64	0	0.04
	860	1	23	115	55	669	4.64	0	0.05
	429	1	22	139	131	570	4.05	0	0.2
	316	1	22	116	55	669	4.64	0	0
	194	1	22	116	55	669	4.64	0	0
	137	1	22	116	55	669	4.64	0	0
	1137	1	22	116	55	669	4.64	0	0
	917	1	22	116	55	669	4.64	0	0
	912	1	22	116	55	669	4.64	0	0.01
	115	1	22	116	55	669	4.64	0	0.01
	905	1	22	116	55	669	4.64	0	0
	450	1	22	116	55	669	4.64	0	0
	436	1	22	116	55	669	4.64	0	0
	574	1	22	116	55	669	4.64	0	0.01
	543	1	22	116	55	669	4.64	0	0
	898	1	22	116	55	669	4.64	0	0
	517	1	22	116	55	669	4.64	0	0
	866	1	22	116	55	669	4.64	0	0
	801	1	22	116	55	669	4.64	0	0
	18	1	22	116	55	669	4.64	0	0
	196	1	22	88	202	550	3.96	0	1
	27	1	21	147	115	579	4.29	0	0.88
	463	1	21	141	132	568	4	0	0.09
	44	1	20	200	192	450	3.69	0	0.29
	478	1	20	150	132	560	4.03	0	0.03
	413	1	20	145	133	564	4.03	0	0.05
	820	1	20	142	130	570	4.05	0	0.04
	942	1	20	141	131	570	4.05	0	0.03
	922	1	20	141	131	570	4.05	0	0.03
	700	1	20	141	131	570	4.05	0	0.04
	251	1	20	141	131	570	4.05	0	0.03
	589	1	20	141	131	570	4.05	0	0.03
	1099	1	20	141	131	570	4.05	0	0.03
	518	1	20	141	131	570	4.05	0	0.03
	514	1	20	141	131	570	4.05	0	0.04
	97	1	20	141	131	570	4.05	0	0.05
	1056	1	20	141	131	570	4.05	0	0.04
	1053	1	20	141	131	570	4.05	0	0.04
	50	1	20	141	131	570	4.05	0	0.04
	1037	1	20	141	131	570	4.05	0	0.03
	383	1	20	141	131	570	4.05	0	0.03
	824	1	19	137	137	569	4.14	0	0.22
	182	1	19	134	133	576	4.16	0	0.35
	188	1	18	115	48	681	4.09	0	0.5
	180	1	18	110	44	690	5.35	0	0.34
	67	1	18	22	88	734	5.01	0	1
	49	1	17	200	203	442	3.91	0	0.44
	387	1	17	163	142	540	3.87	0	0.33
	186	1	17	144	75	626	4.21	0	0.36
	42	1	17	140	144	561	4	0	0.02
	396	1	17	135	134	576	4.17	0	0.03
	86	1	17	122	84	639	4.17	0	0.58
	484	1	17	114	28	703	4.74	0	0.43
	291	1	17	110	45	690	5.36	0	0.18
	290	1	17	110	45	690	5.36	0	0.17
	370	1	16	159	95	592	3.8	0	0.27
	458	1	16	147	67	632	4.23	0	0.24
	687	1	16	136	134	576	4.17	0	0
	949	1	16	136	134	576	4.17	0	0
	475	1	16	136	134	576	4.17	0	0
	112	1	16	136	134	576	4.17	0	0
	447	1	16	136	134	576	4.17	0	0
	772	1	16	136	134	576	4.17	0	0
	767	1	16	136	134	576	4.17	0	0
	706	1	16	136	134	576	4.17	0	0
	379	1	16	136	134	576	4.17	0	0
	1014	1	16	136	134	576	4.17	0	0
	348	1	16	136	134	576	4.17	0	0
	578	1	16	118	30	698	4.71	0	0.2
	170	1	16	115	38	693	4.54	0	0.21
	680	1	16	111	45	690	5.36	0	0.04
	995	1	16	111	45	690	5.36	0	0.04
	631	1	16	111	45	690	5.36	0	0.04
	1146	1	16	111	45	690	5.36	0	0.05
	496	1	16	111	45	690	5.36	0	0.04
	1131	1	16	111	45	690	5.36	0	0.04
	120	1	16	111	45	690	5.36	0	0.03
	451	1	16	111	45	690	5.36	0	0.04
	282	1	16	111	45	690	5.36	0	0.03
	542	1	16	111	45	690	5.36	0	0.04
	867	1	16	111	45	690	5.36	0	0.04
	1074	1	16	111	45	690	5.36	0	0.03
	830	1	16	111	45	690	5.36	0	0.04
	48	1	16	106	39	701	4.8	0	0.35
	988	1	15	156	76	615	4.04	0	0.13
	487	1	15	147	76	624	4.03	0	0.09
	535	1	15	144	69	634	4.24	0	0.1
	940	1	15	144	68	635	4.25	0	0.11
	1145	1	15	144	68	635	4.25	0	0.11
	1124	1	15	144	68	635	4.25	0	0.09
	906	1	15	144	68	635	4.25	0	0.1
	904	1	15	144	68	635	4.25	0	0.09
	702	1	15	144	68	635	4.25	0	0.09
	217	1	15	144	68	635	4.25	0	0.09
	524	1	15	144	68	635	4.25	0	0.11
	71	1	15	144	68	635	4.25	0	0.1
	375	1	15	144	68	635	4.24	0	0.09
	364	1	15	144	68	635	4.25	0	0.1
	110	1	15	123	57	667	4.61	0	0.34
	126	1	15	116	32	699	4.72	0	0.12
	670	1	15	116	32	699	4.58	0	0.07
	1039	1	15	116	32	699	4.72	0	0.1
	466	1	15	116	28	703	4.74	0	0.07
	357	1	15	110	42	695	4.57	0	0.35
	108	1	15	109	41	697	4.74	0	0.36
	467	1	15	109	41	697	4.74	0	0.34
	779	1	15	109	41	697	4.74	0	0.34
	766	1	15	109	41	697	4.74	0	0.35
	763	1	15	109	41	697	4.74	0	0.35
	744	1	15	109	41	697	4.74	0	0.36
	287	1	15	109	41	697	4.74	0	0.33
	278	1	15	109	41	697	4.74	0	0.34
	564	1	15	109	41	697	4.74	0	0.34
	899	1	15	109	41	697	4.74	0	0.35
	874	1	15	109	41	697	4.74	0	0.35
	384	1	15	109	41	697	4.74	0	0.34
	360	1	15	109	41	697	4.74	0	0.33
	359	1	15	109	41	697	4.74	0	0.33
	870	1	15	106	39	702	4.82	0	0.21
	83	1	15	106	37	704	4.98	0	0.21
	70	1	15	106	37	704	4.99	0	0.21
	315	1	15	106	36	705	4.99	0	0.23
	494	1	15	106	36	705	4.99	0	0.21
	125	1	15	106	36	705	4.99	0	0.22
	482	1	15	106	36	705	4.99	0	0.21
	1114	1	15	106	36	705	4.99	0	0.23
	788	1	15	106	36	705	4.99	0	0.21
	743	1	15	106	36	705	4.99	0	0.2
	865	1	15	106	36	705	4.99	0	0.23
	376	1	15	106	36	705	4.99	0	0.19
	32	1	15	106	36	705	4.99	0	0.23
	800	1	15	106	36	705	4.99	0	0.21
	61	1	15	82	134	631	4.83	0	0.98
	1103	1	14	157	77	614	4.04	0	0.03
	1101	1	14	157	77	614	4.04	0	0.03
	636	1	14	157	76	615	4.04	0	0.04
	606	1	14	157	76	615	4.04	0	0.03
	900	1	14	157	76	615	4.04	0	0.04
	448	1	14	157	76	615	4.04	0	0.04
	708	1	14	157	76	615	4.04	0	0.04
	231	1	14	157	76	615	4.04	0	0.03
	871	1	14	157	76	615	4.04	0	0.03
	1088	1	14	157	76	615	4.04	0	0.04
	819	1	14	157	76	615	4.04	0	0.03
	175	1	14	153	116	579	4.25	0	0.01
	1001	1	14	153	115	580	4.3	0	0.01
	647	1	14	152	116	580	4.31	0	0.01
	135	1	14	152	116	580	4.31	0	0.01
	908	1	14	152	116	580	4.31	0	0.01
	753	1	14	152	116	580	4.31	0	0.01
	705	1	14	152	116	580	4.31	0	0.01
	520	1	14	152	116	580	4.31	0	0.01
	98	1	14	152	116	580	4.31	0	0.01
	392	1	14	152	116	580	4.31	0	0.01
	825	1	14	152	116	580	4.31	0	0.01
	178	1	14	127	56	665	4.6	0	0.2
	389	1	14	125	58	665	4.57	0	0.19
	171	1	14	118	32	698	4.5	0	0
	179	1	14	117	33	698	4.71	0	0.04
	319	1	14	117	32	699	4.72	0	0.05
	150	1	14	117	32	699	4.72	0	0.04
	493	1	14	117	32	699	4.72	0	0.05
	476	1	14	117	32	699	4.72	0	0.05
	440	1	14	117	32	699	4.72	0	0.05
	712	1	14	117	32	699	4.72	0	0.05
	237	1	14	117	32	699	4.72	0	0.05
	522	1	14	117	32	699	4.72	0	0.04
	868	1	14	117	32	699	4.72	0	0.05
	1004	1	14	117	32	699	4.72	0	0.05
	643	1	14	117	28	703	4.74	0	0
	119	1	14	117	28	703	4.74	0	0
	786	1	14	117	28	703	4.74	0	0.01
	244	1	14	117	28	703	4.74	0	0
	201	1	14	117	28	703	4.74	0	0
	864	1	14	117	28	703	4.74	0	0
	1059	1	14	117	28	703	4.74	0	0
	355	1	14	117	28	703	4.74	0	0
	760	1	13	160	155	534	4.07	0	0.12
	424	1	13	159	149	541	4.1	0	0.13
	131	1	13	130	83	636	4.24	0	0.1
	193	1	13	127	60	662	4.39	0	0.06
	35	1	13	126	71	652	4.4	0	0.08
	547	1	13	125	72	652	4.4	0	0.09
	822	1	13	125	57	667	4.61	0	0.06
	3	1	13	101	261	487	3.91	0	0.69
	7	1	13	98	202	549	4.23	0	0.98
	14	1	12	159	152	539	4.1	0	0.04
	317	1	12	158	151	541	4.1	0	0.05
	941	1	12	158	151	541	4.1	0	0.05
	937	1	12	158	151	541	4.1	0	0.06
	916	1	12	158	151	541	4.1	0	0.05
	741	1	12	158	151	541	4.1	0	0.05
	714	1	12	158	151	541	4.1	0	0.06
	872	1	12	158	151	541	4.1	0	0.05
	813	1	12	158	151	541	4.1	0	0.04
	678	1	12	144	65	641	4.47	0	0.39
	176	1	12	127	75	648	4.38	0	0.02
	947	1	12	126	73	651	4.4	0	0.01
	521	1	12	126	73	651	4.4	0	0.01
	122	1	12	126	72	652	4.4	0	0.01
	901	1	12	126	72	652	4.4	0	0.02
	1118	1	12	126	72	652	4.4	0	0.02
	572	1	12	126	72	652	4.4	0	0.01
	893	1	12	126	72	652	4.4	0	0.02
	646	1	12	126	57	667	4.61	0	0.01
	149	1	12	126	57	667	4.61	0	0.01
	742	1	12	126	57	667	4.61	0	0.01
	566	1	12	126	57	667	4.61	0	0.01
	393	1	12	126	57	667	4.61	0	0.01
	823	1	12	126	57	667	4.61	0	0.01
	36	1	12	126	57	667	4.61	0	0.01
	697	1	12	108	211	531	3.93	0	0.32
	117	1	12	108	210	532	3.93	0	0.32
	250	1	12	105	300	445	4.06	0	0.16
	840	1	12	61	70	719	4.9	0	0.34
	989	1	11	146	65	640	4.46	0	0.24
	460	1	11	146	65	640	4.47	0	0.21
	1054	1	11	145	67	639	4.47	0	0.23
	679	1	11	145	66	640	4.47	0	0.24
	794	1	11	145	66	640	4.47	0	0.21
	682	1	11	145	65	641	4.47	0	0.23
	676	1	11	145	65	641	4.47	0	0.24
	958	1	11	145	65	641	4.47	0	0.23
	827	1	11	145	65	641	4.47	0	0.23
	818	1	11	145	65	641	4.47	0	0.24
	821	1	11	125	281	445	4.04	0	0.05
	430	1	11	108	303	440	4.03	0	0.07
	645	1	11	108	211	532	3.93	0	0.13
	935	1	11	108	211	532	3.93	0	0.13
	497	1	11	108	211	532	3.93	0	0.14
	725	1	11	108	211	532	3.93	0	0.13
	567	1	11	108	211	532	3.93	0	0.13
	202	1	11	108	211	532	3.93	0	0.13
	551	1	11	108	211	532	3.93	0	0.15
	502	1	11	108	211	532	3.93	0	0.11
	810	1	11	108	211	532	3.93	0	0.13
	842	1	11	62	70	719	4.95	0	0.25
	312	1	11	18	19	814	5.22	0	0.52
	103	1	11	4	12	835	5.08	0	0.99
	361	1	10	83	183	586	4.2	0	0.26
	47	1	10	74	191	587	4.21	0	0.26
	157	1	10	69	80	703	4.45	0	0.38
	268	1	10	69	76	707	4.63	0	0.08
	717	1	10	63	70	719	4.95	0	0.08
	1095	1	10	63	70	719	4.95	0	0.07
	513	1	10	63	70	719	4.95	0	0.08
	1070	1	10	63	70	719	4.95	0	0.07
	841	1	10	63	70	719	4.95	0	0.09
	1058	1	10	63	70	719	4.95	0	0.09
	1048	1	10	63	70	719	4.95	0	0.09
	1093	1	9	124	54	675	4.84	0	0.32
	689	1	9	108	300	445	4.06	0	0
	1121	1	9	108	300	445	4.06	0	0
	777	1	9	108	300	445	4.06	0	0
	588	1	9	108	300	445	4.06	0	0
	68	1	9	108	300	445	4.06	0	0
	399	1	9	76	74	703	4.45	0	0.32
	53	1	9	74	187	592	4.23	0	0.2
	690	1	9	69	79	705	4.69	0	0.25
	579	1	9	64	96	693	4.51	0	0.17
	710	1	9	20	41	792	4.77	0	0.35
	1097	1	9	20	41	792	4.77	0	0.37
	1011	1	9	20	41	792	4.77	0	0.33
	1009	1	9	20	41	792	4.77	0	0.36
	1018	1	9	20	40	793	4.77	0	0.34
	992	1	9	20	39	794	4.78	0	0.32
	1073	1	9	20	39	794	4.78	0	0.35
	852	1	9	20	39	794	4.78	0	0.34
	1057	1	9	20	39	794	4.78	0	0.35
	72	1	9	19	24	810	4.83	0	0.13
	301	1	9	17	21	815	5.25	0	0.12
	77	1	9	17	21	815	5.25	0	0.14
	4	1	9	14	128	711	4.53	0	0.94
	190	1	8	125	55	674	4.83	0	0.18
	809	1	8	125	54	675	4.84	0	0.16
	21	1	8	125	54	675	4.84	0	0.18
	20	1	8	125	54	675	4.84	0	0.17
	620	1	8	125	53	676	4.84	0	0.19
	959	1	8	125	53	676	4.84	0	0.19
	241	1	8	125	53	676	4.84	0	0.17
	270	1	8	102	120	632	4.82	0	0.11
	6	1	8	101	200	553	4.24	0	0.82
	1143	1	8	78	71	705	4.68	0	0.31
	1141	1	8	78	71	705	4.68	0	0.33
	924	1	8	78	71	705	4.68	0	0.33
	918	1	8	78	71	705	4.68	0	0.33
	1129	1	8	78	71	705	4.68	0	0.32
	843	1	8	78	71	705	4.68	0	0.33
	1021	1	8	78	71	705	4.68	0	0.31
	374	1	8	78	71	705	4.68	0	0.32
	43	1	8	76	84	694	4.5	0	0.11
	165	1	8	69	84	701	4.66	0	0.09
	562	1	8	66	85	703	4.46	0	0.25
	15	1	8	62	90	702	4.69	0	0.11
	271	1	8	59	126	669	4.73	0	0.37
	169	1	8	33	11	810	5.7	0	0.35
	310	1	8	25	92	737	5.04	0	0.36
	339	1	8	18	21	815	5.25	0	0.02
	101	1	8	18	21	815	5.25	0	0.01
	100	1	8	18	21	815	5.25	0	0.02
	74	1	8	18	21	815	5.25	0	0.01
	293	1	7	70	208	577	4.17	0	0.22
	668	1	7	69	81	705	4.69	0	0.02
	770	1	7	69	81	705	4.69	0	0.01
	754	1	7	69	81	705	4.69	0	0.01
	704	1	7	69	81	705	4.69	0	0.01
	658	1	7	68	70	717	5.11	0	0.29
	332	1	7	66	129	660	4.47	0	0.26
	629	1	7	62	90	703	4.7	0	0.03
	919	1	7	62	90	703	4.7	0	0.03
	474	1	7	62	90	703	4.7	0	0.02
	838	1	7	62	90	703	4.7	0	0.03
	51	1	7	54	289	512	4.19	0	0.38
	328	1	7	53	188	614	4.31	0	0.57
	96	1	7	52	208	595	4.47	0	0.26
	136	1	7	43	140	672	4.44	0	0.09
	946	1	7	43	139	673	4.44	0	0.1
	945	1	7	43	139	673	4.44	0	0.1
	759	1	7	43	139	673	4.44	0	0.1
	732	1	7	43	139	673	4.44	0	0.11
	1078	1	7	43	139	673	4.44	0	0.1
	985	1	7	35	74	746	5.72	0	0.33
	1139	1	7	35	74	746	5.72	0	0.3
	764	1	7	35	74	746	5.72	0	0.31
	525	1	7	35	74	746	5.72	0	0.31
	1079	1	7	35	74	746	5.72	0	0.32
	857	1	7	35	74	746	5.72	0	0.31
	1013	1	7	35	74	746	5.72	0	0.31
	991	1	7	34	10	811	5.87	0	0.17
	964	1	7	34	10	811	5.87	0	0.16
	1142	1	7	34	10	811	5.87	0	0.17
	592	1	7	34	10	811	5.87	0	0.15
	39	1	7	34	10	811	5.87	0	0.18
	37	1	7	34	10	811	5.87	0	0.16
	962	1	7	33	13	809	5.87	0	0.32
	1116	1	7	33	13	809	5.87	0	0.31
	1083	1	7	33	13	809	5.87	0	0.3
	846	1	7	33	13	809	5.87	0	0.3
	845	1	7	33	13	809	5.86	0	0.29
	1049	1	7	33	13	809	5.87	0	0.31
	40	1	7	33	13	809	5.87	0	0.31
	41	1	7	28	205	622	4.42	0	0.45
	337	1	7	23	98	734	4.65	0	0.19
	603	1	6	88	218	550	4	0	0.06
	1005	1	6	87	219	550	4	0	0.07
	628	1	6	86	220	550	4	0	0.07
	605	1	6	86	220	550	4	0	0.07
	817	1	6	86	220	550	4	0	0.07
	1119	1	6	78	72	706	4.69	0	0.09
	560	1	6	78	72	706	4.69	0	0.09
	509	1	6	78	72	706	4.69	0	0.08
	1043	1	6	78	72	706	4.69	0	0.08
	1008	1	6	78	72	706	4.69	0	0.09
	590	1	6	74	79	703	4.69	0	0.02
	880	1	6	74	79	703	4.69	0	0.02
	839	1	6	74	79	703	4.69	0	0.02
	1012	1	6	74	79	703	4.69	0	0.02
	362	1	6	68	89	699	4.53	0	0.01
	454	1	6	68	81	707	4.47	0	0.11
	573	1	6	67	84	705	4.67	0	0.09
	692	1	6	67	72	717	5.15	0	0.15
	903	1	6	67	72	717	5.15	0	0.16
	272	1	6	67	72	717	5.15	0	0.14
	239	1	6	67	72	717	5.15	0	0.17
	892	1	6	67	72	717	5.15	0	0.17
	390	1	6	62	82	712	4.69	0	0.22
	950	1	6	53	208	595	4.47	0	0.14
	479	1	6	53	208	595	4.47	0	0.13
	472	1	6	53	208	595	4.47	0	0.12
	292	1	6	53	208	595	4.47	0	0.13
	532	1	6	53	208	595	4.47	0	0.13
	46	1	6	47	93	716	4.84	0	0.23
	368	1	6	43	147	666	4.47	0	0.04
	140	1	6	28	205	623	4.2	0	0.29
	485	1	6	11	85	760	4.8	0	0.71
	932	1	6	11	78	767	4.82	0	0.29
	283	1	6	9	70	777	5.53	0	0.39
	909	1	5	69	207	581	4.21	0	0.05
	879	1	5	69	207	581	4.2	0	0.05
	1023	1	5	69	207	581	4.21	0	0.05
	378	1	5	69	207	581	4.21	0	0.06
	703	1	5	68	83	706	4.7	0	0.01
	571	1	5	68	83	706	4.7	0	0.01
	78	1	5	68	83	706	4.7	0	0.01
	660	1	5	66	80	711	4.71	0	0.01
	926	1	5	66	80	711	4.71	0	0.02
	1016	1	5	66	80	711	4.71	0	0.02
	925	1	5	63	81	713	4.71	0	0.1
	730	1	5	63	81	713	4.71	0	0.09
	1081	1	5	63	81	713	4.71	0	0.1
	1019	1	5	63	81	713	4.71	0	0.1
	200	1	5	61	79	717	5.12	0	0.13
	1041	1	5	60	74	723	4.98	0	0.09
	420	1	5	55	241	561	3.87	0	0
	598	1	5	52	78	727	5.36	0	0.22
	309	1	5	50	133	674	4.76	0	0.03
	1061	1	5	43	292	522	4.22	0	0.22
	561	1	5	41	145	671	4.7	0	0.02
	407	1	5	41	87	729	5.25	0	0.2
	1050	1	5	41	86	730	5.68	0	0.2
	963	1	5	40	87	730	5.68	0	0.19
	907	1	5	40	87	730	5.68	0	0.2
	586	1	5	40	87	730	5.68	0	0.2
	269	1	5	35	20	802	5.22	0	0.21
	961	1	5	35	15	807	5.85	0	0.19
	960	1	5	35	15	807	5.85	0	0.19
	1067	1	5	35	15	807	5.85	0	0.2
	1036	1	5	35	15	807	5.85	0	0.2
	990	1	5	35	8	814	6.11	0	0.17
	45	1	5	35	8	814	5.94	0	0.18
	155	1	5	35	7	815	6.11	0	0.18
	1047	1	5	35	7	815	6.11	0	0.18
	1006	1	5	35	7	815	6.11	0	0.17
	207	1	5	33	210	614	4.53	0	0.26
	724	1	5	30	205	622	4.43	0	0.01
	89	1	5	30	205	622	4.43	0	0.01
	808	1	5	30	205	622	4.43	0	0.01
	76	1	5	25	94	738	5.07	0	0
	591	1	5	20	106	731	5.04	0	0.24
	415	1	5	19	27	811	5.05	0	0.35
	54	1	5	7	76	774	4.98	0	0.04
	243	1	5	7	71	779	5.01	0	0.05
	16	1	5	7	71	779	5.01	0	0.04
	236	1	4	85	197	576	4.19	0	0
	267	1	4	68	113	677	4.64	0	0
	386	1	4	68	113	677	4.64	0	0
	347	1	4	68	113	677	4.64	0	0
	637	1	4	67	72	719	4.91	0	0
	740	1	4	66	84	708	4.71	0	0
	831	1	4	66	84	708	4.71	0	0
	751	1	4	64	69	725	5.38	0	0
	979	1	4	62	77	719	5.16	0	0.04
	797	1	4	62	77	719	5.16	0	0.04
	787	1	4	62	77	719	5.16	0	0.03
	275	1	4	61	74	723	4.98	0	0.04
	536	1	4	61	74	723	4.98	0	0.04
	804	1	4	61	74	723	4.98	0	0.04
	288	1	4	53	252	553	4.08	0	0
	398	1	4	53	252	553	4.08	0	0
	826	1	4	53	252	553	4.08	0	0
	696	1	4	52	79	727	5.39	0	0.04
	116	1	4	52	79	727	5.4	0	0.04
	273	1	4	52	79	727	5.4	0	0.04
	418	1	4	48	139	671	4.77	0	0
	189	1	4	45	84	729	5.67	0	0
	1100	1	4	43	144	671	4.7	0	0
	885	1	4	42	145	671	4.71	0	0
	191	1	4	42	110	706	5.67	0	0
	656	1	4	42	87	729	5.67	0	0
	1024	1	4	42	87	729	5.67	0	0
	650	1	4	37	155	666	4.48	0	0
	673	1	4	29	139	690	4.57	0	0
	888	1	4	27	94	737	4.9	0	0
	431	1	4	17	72	769	4.94	0	0
	314	1	4	10	197	651	4.51	0	0.51
	327	1	4	10	144	704	4.5	0	0.08
	651	1	4	8	4	846	5.4	0	0.09
	750	1	4	7	13	838	4.97	0	0.09
	1148	1	4	7	5	846	5.35	0	0.09
	731	1	4	7	5	846	5.4	0	0.09
	699	1	3	93	206	560	4.17	0	0
	499	1	3	88	277	494	3.92	0	0
	593	1	3	88	277	494	3.92	0	0
	721	1	3	67	73	719	4.96	0	0
	350	1	3	67	73	719	4.96	0	0
	377	1	3	65	183	611	4.36	0	0
	669	1	3	64	149	646	4.55	0	0
	488	1	3	63	133	663	4.92	0	0
	596	1	3	49	179	631	4.17	0	0
	341	1	3	49	139	671	4.75	0	0
	1003	1	3	45	101	713	4.51	0	0
	577	1	3	44	109	706	5.67	0	0
	433	1	3	42	121	696	4.5	0	0
	106	1	3	36	152	671	4.71	0	0
	405	1	3	31	140	688	4.17	0	0
	490	1	3	30	95	734	5.05	0	0
	354	1	3	30	95	734	5.05	0	0
	333	1	3	29	98	732	4.55	0	0
	414	1	3	27	210	622	4.02	0	0
	671	1	3	26	89	744	4.42	0	0
	944	1	3	26	29	804	5.05	0	0
	1135	1	3	26	29	804	5.05	0	0
	1045	1	3	26	29	804	5.05	0	0
	1102	1	3	25	81	753	4.66	0	0
	1071	1	3	25	81	753	4.66	0	0
	695	1	3	22	99	738	4.81	0	0
	726	1	3	21	100	738	4.82	0	0
	563	1	3	21	100	738	4.82	0	0
	569	1	3	19	98	742	4.39	0	0
	883	1	3	18	12	829	4.93	0	0
	79	1	3	16	22	821	5.49	0	0
	558	1	3	15	119	725	4.82	0	0
	313	1	3	15	71	773	4.96	0	0
	255	1	3	13	212	634	4.35	0	0
	160	1	3	12	71	776	5.51	0	0
	486	1	3	12	22	825	4.86	0	0
	58	1	3	11	83	765	4.92	0	0
	60	1	3	8	23	828	4.62	0	0
	568	1	3	8	7	844	5.11	0	0
	737	1	3	4	13	842	5.65	0	0.03
	57	1	2	92	303	465	4.11	0	0
	711	1	2	68	179	613	4.37	0	0
	416	1	2	64	133	663	4.92	0	0
	785	1	2	63	72	725	5.17	0	0
	264	1	2	63	72	725	5.17	0	0
	65	1	2	63	71	726	5.38	0	0
	537	1	2	62	171	627	4.52	0	0
	683	1	2	61	125	674	4.56	0	0
	1098	1	2	60	127	673	4.65	0	0
	1147	1	2	55	227	578	4.31	0	0
	369	1	2	53	181	626	4.53	0	0
	638	1	2	51	94	715	4.91	0	0
	371	1	2	50	215	595	3.97	0	0
	63	1	2	49	135	676	4.78	0	0
	331	1	2	49	134	677	4.9	0	0
	438	1	2	46	108	706	5.68	0	0
	1063	1	2	46	108	706	5.68	0	0
	296	1	2	46	98	716	4.74	0	0
	675	1	2	45	116	699	4.6	0	0
	576	1	2	44	105	711	5.03	0	0
	540	1	2	43	203	614	4.43	0	0
	437	1	2	43	111	706	5.68	0	0
	192	1	2	43	103	714	5.06	0	0
	465	1	2	42	115	703	4.42	0	0
	582	1	2	42	110	708	4.84	0	0
	229	1	2	42	107	711	5.04	0	0
	177	1	2	42	93	725	5.12	0	0
	1035	1	2	41	138	681	4.32	0	0
	318	1	2	40	165	655	4.18	0	0
	1134	1	2	40	147	673	4.46	0	0
	896	1	2	40	139	681	4.32	0	0
	653	1	2	38	131	691	5.14	0	0
	876	1	2	38	131	691	5.14	0	0
	421	1	2	37	144	679	4.47	0	0
	607	1	2	37	123	700	5.49	0	0
	402	1	2	36	288	536	4.11	0	0
	59	1	2	36	148	676	4.88	0	0
	342	1	2	36	145	679	4.47	0	0
	84	1	2	31	179	650	4.41	0	0
	511	1	2	31	122	707	4.33	0	0
	791	1	2	31	106	723	4.96	0	0
	38	1	2	30	204	626	4.44	0	0
	555	1	2	30	136	694	4.79	0	0
	56	1	2	29	243	588	4.33	0	0
	943	1	2	29	96	735	4.59	0	0
	1117	1	2	28	21	811	5.27	0	0
	1115	1	2	28	21	811	5.27	0	0
	1094	1	2	25	136	699	4.99	0	0
	69	1	2	25	96	739	5.05	0	0
	473	1	2	22	170	668	4.39	0	0
	66	1	2	22	170	668	4.39	0	0
	632	1	2	22	127	711	5.69	0	0
	554	1	2	22	127	711	5.69	0	0
	75	1	2	22	19	819	5.25	0	0
	718	1	2	19	109	732	5.07	0	0
	1072	1	2	17	154	689	4.64	0	0
	62	1	2	17	21	822	5.49	0	0
	11	1	2	14	69	777	5.5	0	0
	915	1	2	13	132	715	4.64	0	0
	709	1	2	13	120	727	4.86	0	0
	735	1	2	13	110	737	5.08	0	0
	546	1	2	13	110	737	5.08	0	0
	5	1	2	12	68	780	4.88	0	0
	299	1	2	11	69	780	4.88	0	0
	73	1	2	11	17	832	5.7	0	0
	304	1	2	10	132	718	4.66	0	0
	208	1	2	10	127	723	4.7	0	0
	621	1	2	10	30	820	4.85	0	0
	931	1	2	9	105	746	5.06	0	0
	209	1	2	8	127	725	4.73	0	0
	585	1	2	8	37	815	5.01	0	0
	298	1	2	7	50	803	5.04	0	0
	226	1	2	6	35	819	4.7	0	0
	356	1	2	5	33	822	5.09	0	0
	623	1	2	5	13	842	5.65	0	0
	343	1	2	4	65	791	5.24	0	0
	565	1	1	98	195	568	4.01	0	0
	500	1	1	83	153	625	4.39	0	0
	987	1	1	77	110	674	4.4	0	0
	799	1	1	74	121	666	4.4	0	0
	345	1	1	74	121	666	4.39	0	0
	281	1	1	74	116	671	4.56	0	0
	844	1	1	71	70	720	5.37	0	0
	681	1	1	69	110	682	4.82	0	0
	1068	1	1	67	90	704	4.57	0	0
	1112	1	1	57	122	682	4.52	0	0
	575	1	1	48	186	627	4.54	0	0
	104	1	1	47	104	710	4.74	0	0
	570	1	1	46	122	693	4.8	0	0
	734	1	1	43	111	707	4.85	0	0
	559	1	1	42	113	706	4.81	0	0
	523	1	1	42	91	728	5.21	0	0
	792	1	1	41	107	713	4.87	0	0
	252	1	1	40	117	704	4.68	0	0
	854	1	1	39	109	713	4.88	0	0
	691	1	1	38	117	706	4.91	0	0
	434	1	1	36	172	653	4.43	0	0
	644	1	1	36	167	658	4.64	0	0
	13	1	1	36	93	732	5.39	0	0
	428	1	1	34	214	613	4.53	0	0
	409	1	1	34	158	669	4.35	0	0
	948	1	1	31	159	671	4.56	0	0
	289	1	1	31	150	680	4.93	0	0
	795	1	1	31	103	727	4.97	0	0
	1125	1	1	31	98	732	5.6	0	0
	1113	1	1	29	152	680	4.93	0	0
	1029	1	1	28	79	754	4.85	0	0
	423	1	1	27	215	619	4.32	0	0
	674	1	1	25	210	626	4.42	0	0
	81	1	1	24	120	717	5.02	0	0
	698	1	1	23	154	684	4.95	0	0
	172	1	1	23	108	730	4.45	0	0
	274	1	1	22	120	719	5.46	0	0
	159	1	1	21	74	766	4.82	0	0
	80	1	1	20	88	753	5.11	0	0
	529	1	1	19	142	700	4.62	0	0
	306	1	1	19	142	700	4.47	0	0
	625	1	1	15	133	713	4.66	0	0
	422	1	1	14	155	692	4.38	0	0
	583	1	1	13	92	756	4.64	0	0
	863	1	1	12	126	723	4.76	0	0
	141	1	1	12	117	732	5.09	0	0
	168	1	1	12	36	813	5.75	0	0
	489	1	1	12	23	826	5.29	0	0
	352	1	1	11	158	692	4.2	0	0
	419	1	1	11	84	766	5.14	0	0
	549	1	1	10	120	731	4.87	0	0
	483	1	1	10	28	823	5.28	0	0
	633	1	1	10	9	842	5.1	0	0
	461	1	1	10	5	846	5.7	0	0
	604	1	1	9	198	654	4.4	0	0
	728	1	1	9	187	665	4.54	0	0
	432	1	1	9	151	701	4.36	0	0
	622	1	1	9	34	818	5.26	0	0
	727	1	1	8	107	746	4.71	0	0
	91	1	1	8	84	769	5.16	0	0
	353	1	1	8	28	825	5.28	0	0
	330	1	1	7	64	790	5.17	0	0
	936	1	1	7	17	837	5.25	0	0
	862	1	1	6	81	774	5.12	0	0
	789	1	1	6	75	780	4.85	0	0
	195	1	1	6	40	815	4.61	0	0
	449	1	1	5	113	743	4.79	0	0
	739	1	1	5	56	800	5.59	0	0
	184	1	1	5	45	811	5.38	0	0
	884	1	1	5	14	842	5.42	0	0
	491	1	1	5	13	843	6.16	0	0
	897	1	1	4	74	783	5.16	0	0
	793	1	1	3	18	840	5.12	0	0
	248	1	1	3	14	844	5.37	0	0
	738	1	1	3	9	849	5.81	0	0
	308	1	1	2	51	808	5.08	0	0
	230	1	1	1	81	779	4.91	0	0
	247	1	1	1	7	853	5.28	0	0
	Group 2: No. Isolates = 191 | No. STs = 191 | Predicted Founder = 23
								ST Bootstrap
	ST	FREQ	SLV	DLV	TLV	SAT	Average Distance	Group	Subgrp
	23	1	129	38	18	5	1.47	1	1
	88	1	30	121	25	14	2.12	0.26	1
	163	1	26	130	33	1	2.04	0.12	0.7
	144	1	25	117	43	5	2.15	0.05	0.48
	166	1	23	118	44	5	2.16	0	0.08
	55	1	22	131	23	14	2.15	0.01	0.65
	334	1	22	119	44	5	2.17	0	0.03
	641	1	22	119	44	5	2.17	0	0.02
	974	1	22	119	44	5	2.17	0	0.03
	161	1	22	119	44	5	2.17	0	0.02
	132	1	22	119	44	5	2.17	0	0.02
	1133	1	22	119	44	5	2.17	0	0.03
	914	1	22	119	44	5	2.17	0	0.03
	445	1	22	119	44	5	2.17	0	0.02
	444	1	22	119	44	5	2.17	0	0.02
	774	1	22	119	44	5	2.17	0	0.02
	412	1	22	119	44	5	2.17	0	0.03
	262	1	22	119	44	5	2.17	0	0.02
	216	1	22	119	44	5	2.17	0	0.02
	215	1	22	119	44	5	2.17	0	0.02
	545	1	22	119	44	5	2.17	0	0.02
	94	1	22	119	44	5	2.17	0	0.02
	501	1	22	119	44	5	2.17	0	0.02
	1060	1	22	119	44	5	2.17	0	0.02
	1007	1	22	119	44	5	2.17	0	0.02
	223	1	22	119	30	19	2.26	0.02	0.58
	249	1	22	117	33	18	2.26	0.01	0.68
	220	1	22	115	32	21	2.3	0.01	0.35
	761	1	21	117	31	21	2.3	0	0.21
	1002	1	21	117	31	21	2.3	0	0.21
	649	1	21	116	32	21	2.3	0	0.21
	198	1	21	116	32	21	2.3	0	0.19
	986	1	21	116	32	21	2.3	0	0.19
	145	1	21	116	32	21	2.3	0	0.2
	939	1	21	116	32	21	2.3	0	0.22
	114	1	21	116	32	21	2.3	0	0.2
	426	1	21	116	32	21	2.3	0	0.19
	783	1	21	116	32	21	2.3	0	0.21
	756	1	21	116	32	21	2.3	0	0.21
	733	1	21	116	32	21	2.3	0	0.21
	716	1	21	116	32	21	2.3	0	0.21
	214	1	21	116	32	21	2.3	0	0.23
	213	1	21	116	32	21	2.3	0	0.21
	506	1	21	116	32	21	2.3	0	0.2
	92	1	21	116	32	21	2.3	0	0.21
	1031	1	21	116	32	21	2.3	0	0.2
	1020	1	21	116	32	21	2.3	0	0.2
	803	1	21	116	32	21	2.3	0	0.19
	1065	1	21	115	33	21	2.3	0	0.3
	52	1	21	115	33	21	2.3	0.01	0.3
	199	1	20	120	30	20	2.28	0	0.21
	666	1	20	116	33	21	2.31	0	0.12
	665	1	20	116	33	21	2.31	0	0.12
	661	1	20	116	33	21	2.31	0	0.11
	640	1	20	116	33	21	2.31	0	0.11
	639	1	20	116	33	21	2.31	0	0.13
	1120	1	20	116	33	21	2.31	0	0.11
	439	1	20	116	33	21	2.31	0	0.11
	776	1	20	116	33	21	2.31	0	0.1
	771	1	20	116	33	21	2.31	0	0.12
	768	1	20	116	33	21	2.31	0	0.13
	758	1	20	116	33	21	2.31	0	0.12
	745	1	20	116	33	21	2.31	0	0.11
	722	1	20	116	33	21	2.31	0	0.11
	280	1	20	116	33	21	2.31	0	0.12
	279	1	20	116	33	21	2.31	0	0.12
	835	1	20	116	33	21	2.31	0	0.12
	366	1	20	116	33	21	2.31	0	0.12
	25	1	20	116	33	21	2.31	0	0.13
	642	1	19	120	31	20	2.3	0	0.06
	624	1	19	116	38	17	2.29	0	0.13
	24	1	19	43	105	23	2.69	0	1
	528	1	18	135	33	4	2.12	0	0.48
	380	1	18	133	25	14	2.18	0	0.05
	34	1	18	133	25	14	2.18	0	0.05
	320	1	18	121	31	20	2.3	0	0.03
	627	1	18	121	31	20	2.3	0	0.03
	969	1	18	121	31	20	2.3	0	0.03
	968	1	18	121	31	20	2.3	0	0.03
	599	1	18	121	31	20	2.3	0	0.03
	234	1	18	121	31	20	2.3	0	0.03
	222	1	18	121	31	20	2.3	0	0.02
	212	1	18	121	31	20	2.3	0	0.03
	210	1	18	121	31	20	2.3	0	0.04
	1084	1	18	121	31	20	2.3	0	0.02
	1077	1	18	121	31	20	2.3	0	0.04
	1076	1	18	121	31	20	2.3	0	0.03
	834	1	18	121	31	20	2.3	0	0.03
	833	1	18	121	31	20	2.3	0	0.03
	385	1	18	121	31	20	2.3	0	0.03
	325	1	18	117	37	18	2.31	0	0.06
	311	1	18	117	37	18	2.31	0	0.08
	305	1	18	117	37	18	2.31	0	0.08
	662	1	18	117	37	18	2.31	0	0.08
	630	1	18	117	37	18	2.31	0	0.06
	1144	1	18	117	37	18	2.31	0	0.08
	492	1	18	117	37	18	2.31	0	0.08
	1132	1	18	117	37	18	2.31	0	0.08
	481	1	18	117	37	18	2.31	0	0.08
	1128	1	18	117	37	18	2.31	0	0.08
	477	1	18	117	37	18	2.31	0	0.08
	446	1	18	117	37	18	2.31	0	0.07
	442	1	18	117	37	18	2.31	0	0.07
	406	1	18	117	37	18	2.31	0	0.07
	1082	1	18	117	37	18	2.31	0	0.09
	90	1	18	117	37	18	2.31	0	0.08
	663	1	17	134	25	14	2.19	0	0.02
	978	1	17	134	25	14	2.19	0	0.02
	977	1	17	134	25	14	2.19	0	0.02
	976	1	17	134	25	14	2.19	0	0.02
	1123	1	17	134	25	14	2.19	0	0.02
	1106	1	17	134	25	14	2.19	0	0.02
	441	1	17	134	25	14	2.19	0	0.01
	720	1	17	134	25	14	2.19	0	0.02
	253	1	17	134	25	14	2.19	0	0.02
	597	1	17	134	25	14	2.19	0	0.02
	1066	1	17	134	25	14	2.19	0	0.02
	1055	1	17	134	25	14	2.19	0	0.02
	837	1	17	134	25	14	2.19	0	0.02
	221	1	14	127	41	8	2.23	0	0.13
	973	1	13	127	42	8	2.24	0	0.08
	972	1	13	127	42	8	2.24	0	0.07
	971	1	13	127	42	8	2.24	0	0.08
	970	1	13	127	42	8	2.24	0	0.08
	902	1	13	127	42	8	2.24	0	0.09
	1104	1	13	127	42	8	2.24	0	0.09
	443	1	13	127	42	8	2.24	0	0.09
	762	1	13	127	42	8	2.24	0	0.08
	713	1	13	127	42	8	2.24	0	0.08
	211	1	13	127	42	8	2.24	0	0.08
	556	1	13	127	42	8	2.24	0	0.09
	452	1	10	17	59	104	3.37	0	0.83
	684	1	6	47	98	39	2.95	0	0.29
	984	1	6	47	98	39	2.95	0	0.27
	102	1	6	47	98	39	2.95	0	0.28
	435	1	6	47	98	39	2.95	0	0.27
	284	1	6	47	98	39	2.95	0	0.26
	895	1	6	47	98	39	2.95	0	0.28
	162	1	5	51	108	26	2.81	0	0
	923	1	5	45	104	36	2.95	0	0.02
	1064	1	5	45	104	36	2.95	0	0.02
	664	1	5	20	61	104	3.41	0	0.03
	975	1	5	20	61	104	3.41	0	0.03
	498	1	5	20	61	104	3.41	0	0.03
	715	1	5	20	61	104	3.41	0	0.03
	707	1	4	52	110	24	2.81	0	0
	326	1	4	52	108	26	2.82	0	0
	539	1	4	52	108	26	2.82	0	0
	143	1	4	46	104	36	2.96	0	0
	1015	1	4	46	104	36	2.96	0	0
	882	1	4	43	112	31	2.95	0	0
	464	1	4	20	62	104	3.48	0	0.01
	1069	1	3	53	110	24	2.81	0	0
	391	1	3	46	104	37	2.98	0	0
	206	1	3	45	106	36	2.94	0	0
	203	1	3	42	117	28	2.91	0	0
	881	1	3	5	76	106	3.52	0	0.02
	626	1	2	52	114	22	2.82	0	0
	967	1	2	52	114	22	2.82	0	0
	457	1	2	47	104	37	2.98	0	0
	427	1	2	41	118	29	2.97	0	0
	1034	1	2	40	102	46	3.1	0	0
	802	1	2	40	102	46	3.1	0	0
	307	1	2	39	120	29	2.98	0	0
	403	1	2	35	113	40	3.04	0	0
	746	1	2	21	65	102	3.48	0	0
	322	1	2	21	62	105	3.51	0	0
	890	1	2	18	64	106	3.52	0	0
	998	1	2	18	63	107	3.53	0	0
	1028	1	2	18	63	107	3.53	0	0
	1051	1	2	12	15	161	4.2	0	0
	468	1	2	11	19	158	4.17	0	0
	832	1	2	3	69	116	3.65	0	0
	33	1	1	52	127	10	2.76	0	0
	966	1	1	49	108	32	2.95	0	0
	875	1	1	44	124	21	2.87	0	0
	910	1	1	44	115	30	2.92	0	0
	581	1	1	41	106	42	3.1	0	0
	933	1	1	40	106	43	3.1	0	0
	495	1	1	37	105	47	3.12	0	0
	417	1	1	36	121	32	3.02	0	0
	723	1	1	34	134	21	2.92	0	0
	686	1	1	33	116	40	3.06	0	0
	534	1	1	21	61	107	3.52	0	0
	1042	1	1	13	70	106	3.5	0	0
	836	1	1	12	14	163	4.21	0	0
	859	1	1	10	17	162	4.21	0	0
	397	1	1	8	76	105	3.52	0	0
	205	1	1	7	63	119	3.7	0	0
	781	1	1	5	72	112	3.63	0	0
	1010	1	1	2	13	174	5.02	0	0
	Group 3: No. Isolates = 9 | No. STs = 9 | Predicted Founder = 26
								ST Bootstrap
	ST	FREQ	SLV	DLV	TLV	SAT	Average Distance	Group	Subgrp
	26	1	8	0	0	0	1	1	0.99
	256	1	3	5	0	0	1.62	0.03	0
	811	1	3	5	0	0	1.62	0.03	0
	806	1	3	5	0	0	1.62	0.07	0
	729	1	2	6	0	0	1.75	0	0
	1087	1	2	6	0	0	1.75	0	0
	388	1	2	6	0	0	1.75	0	0
	805	1	2	6	0	0	1.75	0	0
	323	1	1	7	0	0	1.87	0	0
	Group 4: No. Isolates = 7 | No. STs = 7 | Predicted Founder = 615
								ST Bootstrap
	ST	FREQ	SLV	DLV	TLV	SAT	Average Distance	Group	Subgrp
	615	1	3	3	0	0	1.5	0.41	0.18
	612	1	3	2	1	0	1.66	0.41	0.22
	617	1	2	4	0	0	1.66	0.16	0
	618	1	2	2	2	0	2	0	0
	613	1	2	2	2	0	2	0.03	0
	610	1	1	2	3	0	2.33	0	0
	611	1	1	1	4	0	2.5	0	0
	Group 5: No. Isolates = 6 | No. STs = 6 | Predicted Founder = 552
								ST Bootstrap
	ST	FREQ	SLV	DLV	TLV	SAT	Average Distance	Group	Subgrp
	552	1	4	1	0	0	1.2	0.74	0.51
	260	1	3	2	0	0	1.4	0.34	0.16
	927	1	2	3	0	0	1.6	0	0
	257	1	1	3	1	0	2	0	0
	553	1	1	3	1	0	2	0	0
	259	1	1	2	2	0	2.2	0	0
	Group 6: No. Isolates = 4 | No. STs = 4 | Predicted Founder = Multiple Candidates
								ST Bootstrap
	ST	FREQ	SLV	DLV	TLV	SAT	Average Distance	Group	Subgrp
	303	1	2	1	0	0	1.33	0.25	0
	300	1	2	1	0	0	1.33	0.21	0
	344	1	2	1	0	0	1.33	0.24	0
	340	1	2	1	0	0	1.33	0.24	0
	Group 7: No. Isolates = 4 | No. STs = 4 | Predicted Founder = 130
								ST Bootstrap
	ST	FREQ	SLV	DLV	TLV	SAT	Average Distance	Group	Subgrp
	130	1	3	0	0	0	1	0.75	0.14
	240	1	1	2	0	0	1.66	0	0
	526	1	1	2	0	0	1.66	0	0
	519	1	1	2	0	0	1.66	0	0
	Group 8: No. Isolates = 3 | No. STs = 3 | Predicted Founder = 261
								ST Bootstrap
	ST	FREQ	SLV	DLV	TLV	SAT	Average Distance	Group	Subgrp
	261	1	2	0	0	0	1	0.35	0
	246	1	1	1	0	0	1.5	0	0
	891	1	1	1	0	0	1.5	0	0
	Group 9: No. Isolates = 2 | No. STs = 2 | Predicted Founder = None
	ST	FREQ	SLV	DLV	TLV	SAT	Average Distance
	338	1	1	0	0	0	1
	302	1	1	0	0	0	1
	Group 10: No. Isolates = 2 | No. STs = 2 | Predicted Founder = None
	ST	FREQ	SLV	DLV	TLV	SAT	Average Distance
	614	1	1	0	0	0	1
	609	1	1	0	0	0	1
	Singletons: size 57
	336
	688
	672
	655
	187
	185
	616
	608
	957
	934
	930
	929
	129
	127
	480
	470
	105
	798
	782
	775
	773
	410
	404
	401
	749
	748
	747
	719
	276
	266
	258
	242
	227
	225
	224
	580
	204
	541
	533
	889
	1092
	1091
	1090
	516
	1086
	869
	508
	505
	93
	85
	856
	82
	829
	1027
	1026
	365
	363
